# Supplementary material for: Correlation between leaf epicuticular wax composition and structure, physio‐biochemical traits and drought resistance in glaucous and non‐glaucous near‐isogenic lines of rye
Source: Plant J. 2021 Aug 20;108(1):93–119. doi: 10.1111/tpj.15428 (PMC9291005; doi:10.1111/tpj.15428)
Supplement: Supplementary file 1 — Table S1. Daily average (T mean), minimum (T min), and maximum (T max) temperature, and daily average (RHmean), minimum (RHmin), and maximum (RHmax) relative humidity during the spring–summer period in the 2‐year experiment. Orange highlight – drought periods. [file TPJ-108-93-s001.xlsx]

## Sheet: Table S1
Table S1. Daily average (Tmean), minimum (Tmin) and maximum (Tmax) temperature and daily average (RHmean), minimum (RHmin) and maximum (RHmax) relative humidity during the sping-summer period in the two-year experiment. Orange highlight - drought periods.
Date	Tmin	Tmean	Tmax	RHmin	RHmean	RHmax	Date	Tmin	Tmean	Tmax	RHmin	RHmean	RHmax
2015-04-01	0.8	4.49139	6.8	52.4779	66.8291	88.6217	2016-04-01	2.4	6.11222	8.6	68.3487	82.3542	97.0784
2015-04-02	0.6	2.25563	5.2	53.7522	81.1844	94.1822	2016-04-02	0	6.85535	12.8	28.2663	56.3555	92.097
2015-04-03	0.7	2.66674	5.5	58.1544	76.2316	92.5604	2016-04-03	2.2	11.2558	19.7	28.4979	48.0378	71.4766
2015-04-04	0.5	2.9766	6.6	46.3381	74.2719	90.7069	2016-04-04	6.6	15.991	24.7	27.1078	51.0915	74.4885
2015-04-05	0	2.36049	5.3	52.9413	77.5218	91.7495	2016-04-05	8.7	18.5233	26.9	18.8828	49.6721	87.2315
2015-04-06	0.1	2.71181	6	52.3621	75.0429	92.5604	2016-04-06	8	13.5816	18	54.679	70.1316	88.0424
2015-04-07	1.3	6.33569	10.6	36.9547	60.2984	82.366	2016-04-07	6.3	13.1351	20.8	37.3022	69.6168	96.615
2015-04-08	5.5	7.94903	10.9	52.3621	69.1886	87.4632	2016-04-08	7.7	10.1024	11.6	69.3913	85.0878	97.3101
2015-04-09	3.8	9.08451	14.7	19.8096	44.972	80.5125	2016-04-09	7.2	7.81167	8.4	85.8414	93.9295	98.9319
2015-04-10	1.7	11.7728	20	22.7057	48.7024	77.9639	2016-04-10	6.6	7.25903	8.2	86.4206	93.9157	98.0051
2015-04-11	4.4	13.8691	21.2	24.9067	51.286	85.378	2016-04-11	7	8.72618	10.2	83.872	92.2907	97.6576
2015-04-12	5.7	13.2149	17.2	30.1198	50.7724	66.1477	2016-04-12	9.2	11.2412	14	66.3794	84.7533	94.1822
2015-04-13	3.6	9.89306	17.1	35.3328	52.5648	78.8907	2016-04-13	7.9	14.2054	20.4	35.7962	66.3477	96.4992
2015-04-14	3.2	8.62458	12.7	25.6018	42.4036	66.7269	2016-04-14	8.5	10.5435	13.9	67.3061	84.0861	94.6456
2015-04-15	9.1	15.5817	20.9	35.3328	46.3561	58.2702	2016-04-15	8	11.503	16.8	41.4726	69.2679	94.8773
2015-04-16	11	14.4585	21.2	34.9853	55.9333	71.7083	2016-04-16	8.3	13.5882	21	36.6071	73.6486	98.3527
2015-04-17	6.5	10.7926	14.9	33.711	58.4798	88.1583	2016-04-17	7.6	15.7042	23.3	34.6378	66.5953	98.5844
2015-04-18	2.9	4.86222	6.8	49.5818	68.1865	78.5431	2016-04-18	4.8	8.60882	10.5	66.2635	80.8296	95.6882
2015-04-19	3	7.3516	10.7	42.9786	59.3451	86.5365	2016-04-19	4.5	8.97451	12.7	38.8082	62.746	96.0358
2015-04-20	4.4	8.88424	14.5	21.7789	48.8481	73.9093	2016-04-20	4.7	8.28972	12.2	42.7469	59.6199	75.5312
2015-04-21	2.3	10.3712	17.7	25.9494	45.4284	63.7149	2016-04-21	3.6	9.55069	15.8	28.8455	55.9273	80.9759
2015-04-22	3.9	10.7255	17.9	30.699	52.198	79.354	2016-04-22	3.3	10.1836	15.5	26.6444	52.355	86.6523
2015-04-23	2.8	12.7911	20.6	25.1384	52.3264	85.378	2016-04-23	4.6	10.826	16.5	27.5712	50.6912	74.9519
2015-04-24	6.1	14.7764	22.4	27.3395	53.4769	82.4819	2016-04-24	4.2	5.9534	9.3	54.3315	74.6139	88.9692
2015-04-25	7.4	16.6566	23.7	25.6018	49.6551	88.8534	2016-04-25	2	5.17757	8.3	41.7043	66.6029	84.5671
2015-04-26	9.7	15.6478	22.1	37.418	64.8834	96.2675	2016-04-26	-0.3	7.96868	13.6	27.4553	53.2479	90.8227
2015-04-27	8.1	18.2053	25.6	27.5712	56.5228	98.2368	2016-04-27	3.3	5.32132	7	72.9826	88.1496	93.4872
2015-04-28	5.1	15.1134	22.3	38.5765	70.0264	95.2249	2016-04-28	2.2	7.7216	13.1	33.0159	62.1274	91.6337
2015-04-29	4.2	8.36236	13.2	35.5645	63.0852	92.7921	2016-04-29	3.5	9.51986	14.2	34.4061	61.4115	92.6763
2015-04-30	4.8	11.6721	17.4	33.3635	54.6734	85.6097	2016-04-30	5.9	10.444	15.2	49.3501	72.9912	90.1277
2015-05-01	7	10.6849	15	48.3075	78.3619	98.2368	2016-05-01	7	11.4767	16.5	52.1304	76.4118	95.8041
2015-05-02	5.6	10.7846	14.5	43.0945	74.7802	98.121	2016-05-02	9.6	12.8076	16.6	54.9107	69.419	83.7562
2015-05-03	3.5	12.554	18.5	31.9733	53.9516	92.4446	2016-05-03	10.5	14.2953	19.3	38.924	69.8119	90.2435
2015-05-04	9.7	15.5047	21.2	57.5751	73.5992	96.0358	2016-05-04	8.8	13.1662	20.2	35.4487	74.7009	95.9199
2015-05-05	11.1	19.2308	25.8	47.4966	72.9429	97.3101	2016-05-05	9.6	12.759	16.6	64.0625	82.3371	96.2675
2015-05-06	12.8	15.576	17.6	79.4699	92.4207	98.5844	2016-05-06	7.1	14.3049	20.7	26.5286	63.6646	99.3953
2015-05-07	10	15.3905	20	35.6804	66.656	98.3527	2016-05-07	7.1	13.9381	18.1	36.3754	60.5758	94.7615
2015-05-08	7	14.2567	19.8	30.3515	57.8873	94.7615	2016-05-08	11.3	13.5106	17	61.398	78.9718	92.2129
2015-05-09	9.3	15.997	21.4	40.43	62.1132	83.2928	2016-05-09	9.4	12.5929	17.9	55.3741	81.5088	98.5844
2015-05-10	10.3	13.6516	18.4	45.5272	75.0046	97.8893	2016-05-10	8.6	15.1125	22	32.5525	66.9304	98.8161
2015-05-11	7.5	12.1147	17.7	40.6617	63.1005	89.5484	2016-05-11	9.3	16.5931	22.9	36.8388	60.5559	91.7495
2015-05-12	5.8	16.5031	24.8	25.1384	50.5148	94.1822	2016-05-12	10.8	17.7826	22.8	35.7962	57.9647	88.8534
2015-05-13	9.2	15.3994	19	41.1251	56.3273	80.2808	2016-05-13	12.7	14.7232	18.3	61.7456	81.3103	98.121
2015-05-14	6	10.6095	16.6	54.679	81.3142	98.7002	2016-05-14	10.3	13.6858	16.7	65.6843	86.2657	98.7002
2015-05-15	4.4	10.8788	16.8	36.4913	69.0982	100	2016-05-15	5.7	9.76333	13	36.8388	58.3383	80.2808
2015-05-16	4.6	14.3964	20.7	31.1624	58.3102	95.9199	2016-05-16	4.9	8.67097	13.2	40.5459	64.0897	86.5365
2015-05-17	8.4	13.3534	17	40.0825	58.3054	80.86	2016-05-17	4.7	7.66417	12	45.6431	77.0575	93.4872
2015-05-18	5.1	14.3806	21.2	30.0039	50.9914	88.8534	2016-05-18	6.8	8.81125	12.4	66.6111	87.0563	96.2675
2015-05-19	9.8	18.5954	26.3	33.9427	61.1214	97.1942	2016-05-19	6.6	12.7397	18.6	38.3448	66.3872	96.615
2015-05-20	11.4	17.4128	26.7	43.3262	83.2829	99.3953	2016-05-20	6.3	14.4991	21	29.0772	60.0572	93.603
2015-05-21	10.4	11.3687	12.8	77.7322	92.4318	98.2368	2016-05-21	8.6	16.9938	23.7	31.3941	59.7137	89.7801
2015-05-22	10.4	12.9157	15.4	57.2276	74.9031	96.9625	2016-05-22	10.4	19.5497	26.2	31.8575	56.8716	90.4752
2015-05-23	11.2	12.1395	14.1	73.6776	86.0219	96.3833	2016-05-23	12.2	21.3596	28.1	28.3821	53.1866	90.0118
2015-05-24	10.7	11.9724	13.8	78.7748	90.4809	98.121	2016-05-24	15	20.6161	26.2	30.5832	52.0886	78.4273
2015-05-25	12.1	14.2185	15.7	78.7748	89.1941	98.121	2016-05-25	11.9	17.0834	24.2	30.4673	65.0146	90.591
2015-05-26	11.8	13.8628	14.7	81.2076	94.3404	100	2016-05-26	11.6	15.9703	20.3	59.892	79.3857	94.9932
2015-05-27	9.9	11.2587	12.9	52.5938	65.5133	87.9266	2016-05-27	10.1	19.0405	25.7	35.5645	63.5171	96.3833
2015-05-28	6.1	10.8472	14	48.4233	65.6261	94.8773	2016-05-28	15.3	21.4329	27.5	37.5339	59.3353	85.378
2015-05-29	4.7	15.115	23.1	35.217	62.7772	96.7308	2016-05-29	15.8	20.0373	28.4	39.6191	75.6533	96.9625
2015-05-30	10	16.0908	24	39.6191	76.0271	99.2794	2016-05-30	15.3	21.4102	26.6	39.7349	65.3672	96.1516
2015-05-31	10.5	16.0047	21.2	34.7536	63.77	99.3953	2016-05-31	15.6	19.0556	26.1	50.9719	78.1042	94.2981
2015-06-01	11.2	19.8913	27	37.1863	62.3455	92.7921	2016-06-01	13.4	19.0719	26.9	33.711	68.7984	94.5298
2015-06-02	13.6	21.2035	26.4	44.1371	67.0063	94.6456	2016-06-02	12.4	14.9847	17.2	76.6896	90.991	98.5844
2015-06-03	15	23.9333	29.3	36.3754	58.4898	96.0358	2016-06-03	13.2	16.7765	20.9	61.2822	83.446	98.3527
2015-06-04	12.5	18.7756	21.9	37.0705	57.0711	78.0797	2016-06-04	12	18.5758	23.9	38.924	64.0137	96.615
2015-06-05	10.7	18.3022	23.8	31.5099	49.547	82.1343	2016-06-05	11.7	19.1433	25.3	40.3142	64.5747	94.6456
2015-06-06	13	21.5819	29.4	30.0039	51.4439	83.7562	2016-06-06	10.7	16.0564	20.5	31.0465	48.1629	67.8854
2015-06-07	14.8	23.6136	31.4	28.3821	57.6747	91.0544	2016-06-07	8.6	15.2813	20.7	29.4247	49.9215	79.7016
2015-06-08	15.4	18.578	22.3	46.454	59.8282	76.4579	2016-06-08	8	17.5132	24.9	22.9374	51.3624	88.2741
2015-06-09	14.6	17.9599	22.5	42.2835	59.453	74.0252	2016-06-09	11.5	17.0062	21.9	47.2649	64.6674	84.5671
2015-06-10	13.4	18.1268	23.3	46.1064	61.4981	75.1836	2016-06-10	10.5	16.7743	22.6	38.1131	66.6128	92.6763
2015-06-11	13.7	19.9689	24.5	43.2103	58.2185	82.8294	2016-06-11	11.7	15.6715	19.1	38.6923	61.2664	86.0731
2015-06-12	16.2	23.681	30.5	36.8388	55.7196	72.7509	2016-06-12	12.6	17.5878	22.2	36.723	54.631	77.5005
2015-06-13	17.8	26.611	34.1	24.6751	49.6855	81.4393	2016-06-13	12.7	18.1348	22.4	41.936	60.4894	78.5431
2015-06-14	19.2	24.0983	28.9	39.0399	57.8873	78.1956	2016-06-14	13.6	18.0959	22.3	50.3927	69.0255	89.2009
2015-06-15	14.6	17.5976	21.9	66.8428	86.2874	100	2016-06-15	12.4	18.0838	25.8	33.9427	76.41	98.121
2015-06-16	12.9	15.876	19.4	40.3142	55.8934	88.8534	2016-06-16	13.3	21.0815	26.7	38.5765	63.5775	97.0784
2015-06-17	10.7	15.3706	19.6	35.3328	53.7242	84.7988	2016-06-17	15	22.4044	30.6	35.4487	56.7669	81.2076
2015-06-18	9.1	15.9663	20.4	36.4913	60.4322	93.1396	2016-06-18	13.1	19.8302	25.4	26.8761	52.4269	81.5551
2015-06-19	12.8	14.2233	15.9	66.8428	84.7071	97.1942	2016-06-19	12.5	20.7557	26.9	32.7842	60.6473	92.5604
2015-06-20	8.7	12.0634	15.9	52.1304	84.6241	96.3833	2016-06-20	16.4	18.1956	21.4	67.6537	84.5089	94.9932
2015-06-21	9.6	12.9945	16.9	58.2702	80.3162	95.9199	2016-06-21	16.6	21.5276	26.5	43.0945	65.2216	92.7921
2015-06-22	8.5	15.7474	20.6	44.7163	69.4631	97.8893	2016-06-22	15.9	22.806	28.5	41.1251	62.6153	89.0851
2015-06-23	12.5	15.0724	16.9	57.691	76.1952	91.2861	2016-06-23	18.2	25.063	30.6	40.8934	62.9803	88.7375
2015-06-24	10.1	15.0903	18.8	44.0212	64.1885	95.9199	2016-06-24	21.1	27.5019	33.9	36.6071	59.0178	90.591
2015-06-25	11.8	15.4415	19.4	42.0519	60.326	82.5977	2016-06-25	20.6	27.1474	34.9	30.3515	57.3388	85.0305
2015-06-26	13.3	18.2633	23.5	37.5339	63.0032	83.7562	2016-06-26	17.4	21.8822	30	49.0026	77.6355	97.6576
2015-06-27	15	17.8265	21.7	55.9533	79.0773	96.4992	2016-06-27	15.9	18.1358	21.1	54.9107	78.3835	94.2981
2015-06-28	14.6	16.8049	19.4	77.5005	91.2745	98.121	2016-06-28	14.4	18.1356	23.7	48.7709	77.6517	95.2249
2015-06-29	15.1	17.3154	20.7	52.9413	74.3068	92.097	2016-06-29	12.9	21.994	29.2	29.3089	57.2567	96.7308
2015-06-30	14.2	19.8515	25.7	36.2596	62.4684	92.9079	2016-06-30	16.2	24.2866	32.1	32.3208	58.3199	88.2741
2015-07-01	15	21.0406	26.1	39.2716	61.1376	92.6763	2016-07-01	18.3	22.4497	28.9	42.6311	70.6737	91.1703
2015-07-02	13.9	21.1576	26.1	32.9001	52.9247	84.4512	2016-07-02	17.2	25.1506	33.7	26.181	59.894	93.3713
2015-07-03	13.8	22.5491	28.1	29.5406	50.5568	84.1037	2016-07-03	14.6	17.1762	20.9	48.8867	79.9593	98.2368
2015-07-04	15.8	24.6561	31.6	31.6258	52.0256	80.9759	2016-07-04	13	17.8997	22.6	36.0279	59.5844	89.0851
2015-07-05	16.6	26.2935	33.9	30.2356	53.7049	89.7801	2016-07-05	12.1	20.2124	26.3	30.4673	55.459	93.1396
2015-07-06	18.9	26.1153	32.6	36.2596	58.4667	84.7988	2016-07-06	14.3	17.4834	20.7	38.8082	65.9264	95.8041
2015-07-07	17.9	25.9813	32.6	25.7177	50.0312	90.8227	2016-07-07	12.3	16.5874	21.3	37.3022	55.4306	78.5431
2015-07-08	18.3	22.1824	28.3	50.0452	72.5432	90.8227	2016-07-08	11.7	19.1901	25.1	37.0705	58.0254	87.9266
2015-07-09	11.7	17.6659	23.8	39.0399	65.8475	91.2861	2016-07-09	15.6	18.9317	23.5	36.9547	63.1674	90.8227
2015-07-10	10	14.2802	18.6	35.1011	54.7354	84.9146	2016-07-10	13.5	20.5632	26.4	39.5033	59.6491	85.9572
2015-07-11	8.7	16.4482	23	27.687	51.6223	81.671	2016-07-11	15.6	26.0612	32.5	37.418	54.9497	85.8414
2015-07-12	9.9	19.7082	26.3	29.4247	53.2868	83.9879	2016-07-12	19.3	23.4828	28.1	51.7829	72.9963	97.6576
2015-07-13	14.6	16.6497	19.5	68.3487	86.2388	98.2368	2016-07-13	18.6	21.061	24.8	55.6058	79.9417	98.9319
2015-07-14	15.2	18.2201	22.3	60.7029	84.1469	98.0051	2016-07-14	12	17.8087	22.6	53.8681	81.1017	97.4259
2015-07-15	15	18.8779	23.2	52.4779	78.0511	96.4992	2016-07-15	12	16.0057	19.7	57.1117	70.3998	80.2808
2015-07-16	13.8	21.2359	27.2	39.8508	63.8986	96.8467	2016-07-16	14	15.1308	16.1	74.9519	85.0303	95.3407
2015-07-17	16.5	24.5526	30.9	33.1318	60.8874	91.8653	2016-07-17	14.5	15.6965	16.9	82.7136	91.2321	96.615
2015-07-18	18.3	25.1506	34.4	28.7296	61.8419	90.0118	2016-07-18	14.6	16.5304	18.7	64.9892	84.3738	98.121
2015-07-19	18.9	24.9227	33.4	37.1863	71.0919	98.8161	2016-07-19	14.9	16.8805	19.7	71.2449	83.7219	90.4752
2015-07-20	15.8	21.4	26.1	36.0279	66.865	98.121	2016-07-20	13.5	18.5215	23.9	40.1983	69.478	97.8893
2015-07-21	14.2	23.8021	30.8	41.3568	63.8421	93.3713	2016-07-21	11.3	19.9017	26.5	35.5645	62.7368	94.6456
2015-07-22	20.1	27.2336	33.1	35.9121	57.2037	89.7801	2016-07-22	14.7	21.7347	27.9	33.3635	56.0048	90.8227
2015-07-23	21	26.0815	33.3	40.8934	63.9132	87.8108	2016-07-23	13.6	21.8894	28.6	35.4487	58.5551	84.7988
2015-07-24	20.4	24.1057	28.7	47.8441	64.767	84.2196	2016-07-24	17	23.6731	29.6	35.9121	60.1524	88.8534
2015-07-25	18.1	24.5933	33.2	37.7656	68.5138	92.097	2016-07-25	18.1	22.118	29	43.442	76.1373	95.6882
2015-07-26	14.8	18.6324	23	35.4487	62.1517	93.1396	2016-07-26	18.5	22.1494	30	46.1064	83.0592	97.7735
2015-07-27	12.8	18.2079	23.7	44.948	65.3068	87.1157	2016-07-27	18	22.8528	30.2	43.9054	77.2654	98.2368
2015-07-28	14.2	19.4817	24.8	34.2902	65.3988	96.0358	2016-07-28	18.8	20.9106	23.5	72.7509	88.4415	98.9319
2015-07-29	15.4	18.9758	23.2	42.5152	68.7255	98.5844	2016-07-29	18.2	21.1285	28.1	46.3381	82.5408	99.8587
2015-07-30	12.5	18.3198	22.8	29.7722	52.4746	80.9759	2016-07-30	16.3	22.7975	28.5	40.5459	67.8668	99.1636
2015-07-31	11.5	16.9167	22.5	31.0465	55.9523	83.1769	2016-07-31	17.8	21.575	31.8	37.6497	80.4172	98.8161
2015-08-01	10	19.0566	25.9	29.8881	50.0855	79.9333	2016-08-01	14.7	19.0585	22.8	56.5325	81.8742	99.9745
2015-08-02	14.9	20.7149	27.2	30.2356	57.1286	85.4938	2016-08-02	12.9	19.1735	24.8	33.4793	62.5702	96.4992
2015-08-03	14.7	21.7493	28.9	33.9427	68.7303	93.7189	2016-08-03	16.9	20.4879	25.3	44.7163	63.558	86.884
2015-08-04	19	24.5937	31.8	35.4487	62.8164	89.4326	2016-08-04	17.9	24.1556	30.5	38.924	64.6568	90.1277
2015-08-05	17.6	22.4552	31.5	40.0825	79.8788	100	2016-08-05	17.7	24.2	31.8	35.5645	65.3622	92.4446
2015-08-06	17	24.8237	33.1	36.723	71.6581	100	2016-08-06	14.9	16.4726	17.9	81.4393	90.4635	96.7308
2015-08-07	19.1	26.8251	32.8	34.9853	61.4296	94.6456	2016-08-07	12.8	17.8635	23.3	37.6497	66.009	96.1516
2015-08-08	20.5	28.2178	35.1	30.4673	56.654	86.7681	2016-08-08	11.5	20.848	28.8	34.5219	61.7356	94.2981
2015-08-09	20.4	27.702	35.4	27.5712	56.5184	89.2009	2016-08-09	14.1	20.5809	28.5	41.7043	70.6664	94.0664
2015-08-10	20.3	27.1964	33.4	37.8814	60.3942	85.8414	2016-08-10	11.4	12.7242	14.5	83.0611	93.437	97.0784
2015-08-11	21.7	27.9578	34.8	29.4247	53.9332	79.0065	2016-08-11	8.7	12.843	17	52.1304	82.4801	97.1942
2015-08-12	19.8	24.8379	34.3	27.5712	70.3061	91.6337	2016-08-12	7.2	14.927	20	33.711	65.8585	99.0478
2015-08-13	18.4	25.546	32.4	30.8149	58.4078	94.9932	2016-08-13	11.6	17.2441	21.1	61.9772	76.5083	94.9932
2015-08-14	20.6	25.5324	30.5	41.2409	58.3295	77.6164	2016-08-14	13.2	20.0965	25.7	51.667	77.6722	97.4259
2015-08-15	19.3	25.9938	33.2	30.5832	55.6494	75.7628	2016-08-15	14.5	18.5865	22.7	40.3142	65.7941	95.109
2015-08-16	18.5	21.507	28.6	49.9293	80.7763	96.4992	2016-08-16	13.5	16.7203	20.6	46.5698	70.479	90.0118
2015-08-17	17.3	19.4996	22	64.0625	86.915	99.7428	2016-08-17	11.1	15.6867	20.5	48.0758	75.2279	95.3407
2015-08-18	16.7	20.9806	25.1	43.3262	55.0336	68.6963	2016-08-18	9.7	18.1712	25.6	32.3208	60.887	97.4259
2015-08-19	13.4	18.4608	23.4	28.3821	46.2961	65.5685	2016-08-19
2015-08-20	12.3	18.0072	23.4	29.0772	44.4744	60.7029	2016-08-20
2015-08-21	12.1	17.826	23	32.6684	51.9002	73.0984	2016-08-21	15.7	19.6552	26.8	51.3195	85.3697	98.0051
2015-08-22	13.6	17.9003	22.9	34.8694	55.7297	78.4273	2016-08-22	14.9	16.7463	18.7	72.5192	88.4831	96.9625
2015-08-23	12.1	19.4256	25.7	38.1131	60.0469	87.5791	2016-08-23	12.1	18.4076	24.5	43.9054	73.7334	99.7428
2015-08-24	12.9	20.9981	28.2	31.6258	59.5142	90.4752	2016-08-24
2015-08-25	12.4	17.3393	24.8	51.4353	81.5936	99.8587	2016-08-25	14.8	21.1246	25	43.3262	59.2668	88.2741
2015-08-26	10.5	17.9206	25.7	37.7656	71.1754	100	2016-08-26	13.2	20.5576	27.6	38.8082	64.9084	93.7189
2015-08-27	12.7	21.7003	31	33.2476	65.4803	92.9079	2016-08-27	13.2	21.7456	29.6	33.9427	66.4145	95.9199
2015-08-28	14.8	24.4095	32.5	31.3941	61.1151	94.9932	2016-08-28	14.8	22.5424	30.6	39.5033	68.7721	96.3833
2015-08-29	17.2	20.8808	24	65.3368	81.0871	94.7615	2016-08-29	15.6	20.9142	27.8	49.9293	79.2687	96.3833
2015-08-30	16.6	24.6447	34.2	32.4367	68.4997	97.8893	2016-08-30	11.8	18.0151	22.7	34.8694	68.4668	98.7002
2015-08-31	17.5	26.3969	36.2	25.1384	59.6155	95.109	2016-08-31	9.3	16.5526	23	39.3874	65.8028	94.7615
