# Supplementary material for: Correlation between leaf epicuticular wax composition and structure, physio‐biochemical traits and drought resistance in glaucous and non‐glaucous near‐isogenic lines of rye
Source: Plant J. 2021 Aug 20;108(1):93–119. doi: 10.1111/tpj.15428 (PMC9291005; doi:10.1111/tpj.15428)
Supplement: Supplementary file 2 — Table S2. Correlation coefficients between leaf epicuticular wax (wax load, fraction contents and their individual components) and biochemical and physiological parameters, yield, above‐ground plant biomass, and plant height of rye near‐isogenic lines obtained. [file TPJ-108-93-s002.xlsx]

## Sheet: Table S2
Table S2. Correlation coefficients between leaf epicuticular wax (wax load, fraction contents and their individual components) and biochemical and physiological parameters, yield, above-ground plant biomass and plant height of rye near-isogenic lines obtained in separate analyses for years 2015 and 2016
Variables	Year	WL	A	AE	AO	AOH	FA	E	HYDROCRBONS																															PRIMARY ALCOHOLS
			A	AE	AO	AOH	FA	E	C8:0	C8:1	C15	C16	C17	C18:1	C18:0	C19	C20	C21	C22	C23	C24	C25	C26	C27	C28	C29	C30cyclo:0	C30cyclo:1	C30:0	C31	C32	C33	C34	C35	C36	C37	C38	C39	C40	C15	C16	C18	C19	C21	C22	C23	C24	C25	C26
H	2015	-0.408	0.3875	0.2746	0.4045	nd	-0.6567	-0.3968	-0.0063	0.1409	0.0183	0.3606	0.3298	0.0011	-0.0376	-0.0299	0.0733	0.1718	0.2349	0.2564	0.234	0.2824	0.3797	0.3006	0.3378	0.4318	0.3129	0.2138	0.2583	0.1492	0.22	0.4144	0.251	0.1918	0.2399	0.1366	0.1242	0.1105	-0.0167	nd	nd	nd	nd	nd	nd	nd	nd	nd	nd
	2016	-0.5196	-0.0279	-0.4577	0.2013	0.3543	0.2835	-0.8152	0.5041	0.3485	-0.6444	0.2868	0.1023	0.2804	0.1235	0.1942	0.147	0.0215	-0.051	-0.4199	-0.31	-0.1282	-0.1738	-0.4849	-0.1198	0.5479	0.1664	-0.6234	0.0575	0.3106	0.1628	0.3613	0.1808	-0.6057	0.0913	0.1603	-0.2428	0.1966	0.235	-0.2652	-0.0402	-0.0644	0.3165	-0.5258	0.1473	0.194	0.5813	0.2894	0.6531
δ13C	2015	0.5985	-0.258	-0.0284	-0.2983	nd	0.6765	0.7151	0.3056	0.0779	0.2779	-0.2648	-0.3406	0.3039	0.2549	0.3382	0.2277	0.1151	0.0084	0.0029	0.0417	-0.0319	-0.2981	-0.0642	-0.2238	-0.3988	-0.1429	0.0143	-0.03	0.1611	0.0302	-0.3019	0.0245	0.0911	-0.0939	0.1756	0.0563	0.0961	0.3293	nd	nd	nd	nd	nd	nd	nd	nd	nd	nd
13C/12C	2016	0.2569	0.3586	0.1016	0.4394	0.2402	-0.6587	-0.0649	0.2823	0.241	-0.1441	0.3233	0.3292	0.4684	0.3255	0.3855	0.4353	0.5269	0.2805	-0.0858	0.037	0.2093	0.1578	0.1057	0.2549	0.425	0.3848	-0.1189	0.3413	0.3981	0.3534	0.3561	0.3725	-0.0305	0.4279	0.4081	0.1181	0.299	0.7627	-0.6133	-0.024	0.1916	0.0656	-0.1146	-0.2002	0.3745	0.4299	0.4373	0.2157
δ-T3	2015	0.1592	-0.4205	-0.3814	-0.4233	nd	0.5726	0.0232	-0.2073	-0.3185	-0.2475	-0.4107	-0.3376	-0.2137	-0.1601	-0.1613	-0.2594	-0.3371	-0.3997	-0.4926	-0.4208	-0.4293	-0.3954	-0.4244	-0.3423	-0.4136	-0.3978	-0.2668	-0.383	-0.1696	-0.388	-0.4241	-0.4435	-0.3253	-0.2258	-0.3228	0.0026	-0.3043	-0.2096	nd	nd	nd	nd	nd	nd	nd	nd	nd	nd
d-T3	2016	0.1386	0.4538	0.2524	0.4912	-0.1457	-0.0459	0.1074	0.4047	0.431	-0.1202	0.5387	0.2014	0.5585	0.4931	0.6651	0.5052	0.5469	0.3385	-0.0545	0.1154	0.3129	0.2918	0.236	0.3709	0.3397	0.5011	-0.0165	0.5096	0.5434	0.4647	0.4576	0.5838	0.0547	0.5052	0.5132	0.8705	0.659	0.4028	0.0774	-0.0055	0.1617	-0.5172	-0.6113	0.6964	-0.2929	0.1918	-0.1708	0.2021
γ-T3	2015	-0.043	0.2868	0.3203	0.2774	nd	-0.4554	0.052	0.301	0.301	0.2967	0.2771	0.1615	0.2969	0.1584	0.2904	0.328	0.3616	0.3441	0.3513	0.351	0.3489	0.2214	0.3502	0.2383	0.2259	0.2973	0.2406	0.3088	0.332	0.3156	0.2844	0.3849	0.2857	0.2241	0.3265	0.1607	0.2465	0.2971	nd	nd	nd	nd	nd	nd	nd	nd	nd	nd
g-T3	2016	0.0933	0.2795	0.2205	0.2685	-0.4981	0.3315	0.0916	0.2636	0.3629	-0.132	0.4233	0.0432	0.3993	0.3945	0.5699	0.3902	0.6255	0.3043	0.0775	0.2029	0.353	0.3184	0.0978	0.3617	0.0853	0.401	-0.032	0.4542	0.3938	0.3893	0.3345	0.5219	-0.024	0.3825	0.4055	0.6719	0.4798	0.2687	0.3362	-0.1437	-0.1095	-0.8474	-0.6168	0.8562	-0.7464	-0.185	-0.6246	0.09
α-T3	2015	0.7418	-0.3878	-0.2036	-0.4182	nd	0.2209	0.5328	0.0152	-0.2318	-0.0406	-0.5122	-0.498	-0.0598	0.0315	0.0303	-0.1255	-0.1877	-0.2598	-0.1071	-0.1612	-0.2524	-0.3349	-0.273	-0.3654	-0.441	-0.2482	-0.0528	-0.2004	-0.3719	-0.0574	-0.4541	-0.2329	0.016	-0.5152	-0.1213	-0.4088	-0.1685	0.0367	nd	nd	nd	nd	nd	nd	nd	nd	nd	nd
a-T3	2016	-0.1545	0.0408	0.338	-0.1209	-0.0362	-0.5862	0.31	-0.4492	-0.4645	0.7109	-0.4599	0.2096	-0.4953	-0.3338	-0.48	-0.3679	-0.3831	-0.0645	0.3543	0.2061	-0.0365	0.0062	0.4897	-0.0301	-0.2711	-0.3016	0.6068	-0.2288	-0.4244	-0.2789	-0.4368	-0.4266	0.6126	-0.1852	-0.238	-0.4701	-0.4331	-0.2264	-0.0568	-0.0532	-0.1731	0.3214	0.5893	-0.8372	0.2417	-0.3929	0.1058	-0.5622
δ-T	2015	0.4792	-0.4512	-0.317	-0.4715	nd	0.6521	0.5102	0.1535	-0.0171	0.1227	-0.3307	-0.3322	0.1417	0.1189	0.1883	0.0596	-0.0852	-0.1749	-0.2511	-0.2181	-0.2792	-0.489	-0.299	-0.4039	-0.5255	-0.3666	-0.322	-0.2876	-0.0904	-0.2431	-0.4755	-0.1748	-0.2799	-0.2119	-0.0999	-0.1599	-0.0345	0.1552	nd	nd	nd	nd	nd	nd	nd	nd	nd	nd
d-T	2016	0.5258	-0.064	0.3616	-0.2773	-0.3994	-0.1682	0.7364	-0.5139	-0.3519	0.5532	-0.31	-0.1641	-0.301	-0.1587	-0.2272	-0.18	-0.0254	0.0027	0.3713	0.2574	0.0836	0.1206	0.362	0.0631	-0.5821	-0.1994	0.5299	-0.1041	-0.342	-0.1993	-0.3776	-0.2108	0.5017	-0.1444	-0.2061	0.1612	-0.2482	-0.237	0.2755	-0.0188	-0.0077	-0.348	0.4956	-0.1122	-0.259	-0.6138	-0.352	-0.6278
β-T	2015	0.3991	-0.2818	-0.1373	-0.3059	nd	-0.2925	0.3204	0.3234	0.252	0.3508	-0.0032	-0.0574	0.3546	-0.0092	0.4122	0.3113	0.1262	0.0236	-0.0891	-0.0432	-0.0743	-0.3716	-0.0973	-0.3154	-0.4067	-0.2647	-0.1441	-0.1686	0.2738	-0.145	-0.2708	0.1371	-0.0897	0.0955	0.0471	0.0019	-0.0205	0.31	nd	nd	nd	nd	nd	nd	nd	nd	nd	nd
b-T	2016	0.5577	-0.1801	0.3176	-0.4137	-0.5406	-0.0454	0.8954	-0.6828	-0.5475	0.605	-0.4724	-0.3872	-0.458	-0.3554	-0.3452	-0.3772	-0.1402	-0.2233	0.2202	0.0879	-0.1097	-0.0653	0.4352	-0.1092	-0.749	-0.3941	0.6274	-0.2708	-0.5002	-0.3941	-0.5657	-0.3613	0.6456	-0.3225	-0.3777	0.4692	-0.3431	-0.1093	0.5408	-0.118	-0.121	-0.4731	0.2654	0.0977	-0.3002	-0.6654	-0.4453	-0.7864
γ-T	2015	0.7045	-0.5458	-0.3335	-0.5798	nd	0.4852	0.5881	0.1387	-0.1048	0.0965	-0.4779	-0.4751	0.1194	0.0089	0.1931	0.0198	-0.1427	-0.2728	-0.2985	-0.2633	-0.3427	-0.5637	-0.3697	-0.5096	-0.6529	-0.4198	-0.2268	-0.3322	-0.0844	-0.2515	-0.5881	-0.2424	-0.1701	-0.3182	-0.125	-0.1681	-0.169	0.1458	nd	nd	nd	nd	nd	nd	nd	nd	nd	nd
g-T	2016	0.4822	-0.0582	0.334	-0.2549	-0.568	0.0862	0.8495	-0.5111	-0.3973	0.455	-0.2908	-0.4069	-0.2744	-0.2226	-0.1107	-0.2223	0.1016	-0.1532	0.1551	0.0888	-0.0229	0.0035	0.444	-0.0084	-0.6048	-0.2557	0.5422	-0.1083	-0.3079	-0.2394	-0.3978	-0.1438	0.5813	-0.1843	-0.2154	0.7683	-0.1409	0.1314	0.6357	-0.0837	-0.0845	-0.6668	-0.0761	0.4474	-0.401	-0.5069	-0.4982	-0.6168
α-T	2015	0.5089	-0.1055	0.0329	-0.1303	nd	-0.2072	0.2265	-0.0929	-0.297	-0.1639	-0.409	-0.4007	-0.1742	-0.1016	-0.1154	-0.201	-0.1413	-0.1889	0.0435	-0.0193	-0.0831	-0.0196	-0.0894	-0.1136	-0.127	0.0338	0.2495	0.0131	-0.2795	0.143	-0.1781	-0.1767	0.2987	-0.455	-0.0386	-0.2422	-0.2025	-0.0707	nd	nd	nd	nd	nd	nd	nd	nd	nd	nd
a-T	2016	-0.4025	-0.1943	-0.3005	-0.1096	-0.1242	0.0999	-0.3963	-0.0405	-0.1774	-0.1185	-0.1956	-0.0235	-0.2083	-0.3082	-0.2252	-0.3263	-0.3131	-0.3682	-0.4103	-0.4104	-0.3969	-0.4163	-0.1156	-0.3599	0.066	-0.227	-0.1219	-0.2852	-0.1677	-0.2658	-0.1683	-0.2722	-0.0335	-0.2285	-0.1967	-0.1048	-0.1768	0.2537	0.0653	-0.4506	-0.5164	0.1064	-0.5214	-0.0224	0.0043	0.0084	-0.0435	-0.041
MDA	2015	0.066	-0.2394	-0.2699	-0.231	nd	0.509	0.0337	-0.2174	-0.2566	-0.2471	-0.2838	-0.1952	-0.2407	-0.0646	-0.2462	-0.2795	-0.278	-0.2677	-0.2513	-0.2679	-0.2843	-0.1892	-0.2828	-0.1939	-0.1817	-0.2001	-0.2406	-0.2285	-0.3599	-0.2152	-0.2569	-0.3325	-0.2579	-0.2849	-0.2534	-0.2181	-0.1428	-0.2158	nd	nd	nd	nd	nd	nd	nd	nd	nd	nd
MDA	2016	0.3975	-0.1869	0.2586	-0.3921	-0.2155	-0.3379	0.6268	-0.6402	-0.5367	0.6132	-0.5271	-0.1524	-0.5071	-0.3663	-0.5043	-0.3762	-0.2641	-0.137	0.347	0.1746	-0.068	-0.0265	0.3158	-0.0952	-0.606	-0.3895	0.5415	-0.3092	-0.5345	-0.3761	-0.541	-0.4551	0.5126	-0.3156	-0.3826	-0.2498	-0.5137	-0.2662	0.0983	-0.0192	-0.059	0.0202	0.7334	-0.5565	0.0531	-0.558	-0.0965	-0.6747
Viol	2015	-0.5185	0.4822	0.3115	0.509	nd	-0.5935	-0.6303	-0.293	-0.1949	-0.3313	0.1625	0.1655	-0.3548	-0.0954	-0.3573	-0.2463	-0.013	0.0864	0.2262	0.174	0.2275	0.5601	0.2718	0.4744	0.6112	0.4253	0.3454	0.3002	-0.1635	0.2942	0.4841	0.0303	0.272	-0.0156	0.0137	0.0422	-0.018	-0.2927	nd	nd	nd	nd	nd	nd	nd	nd	nd	nd
V	2016	-0.357	-0.1871	-0.3411	-0.0784	0.5122	-0.1595	-0.4723	0.0576	-0.0844	-0.1324	-0.1637	0.1142	-0.1719	-0.2115	-0.3355	-0.2281	-0.5503	-0.2266	-0.2377	-0.2815	-0.3216	-0.3068	-0.2504	-0.3168	0.2148	-0.1932	-0.2212	-0.3029	-0.1399	-0.2072	-0.0734	-0.3187	-0.2166	-0.2177	-0.2096	-0.6288	-0.2256	-0.2232	-0.378	0.0396	0.0132	0.805	0.2317	-0.616	0.6047	0.3397	0.5609	0.1949
Lut	2015	-0.2653	0.4036	0.3081	0.4172	nd	-0.6519	-0.4353	-0.234	-0.2045	-0.2818	0.0535	0.0519	-0.3067	-0.1066	-0.302	-0.2264	-0.0107	0.0595	0.2612	0.188	0.2103	0.4895	0.2418	0.3783	0.4974	0.406	0.3923	0.2936	-0.1928	0.3317	0.3809	0.0269	0.3618	-0.1321	0.0406	-0.0489	-0.0456	-0.2275	nd	nd	nd	nd	nd	nd	nd	nd	nd	nd
L	2016	-0.4772	-0.1316	-0.3632	0.0094	0.5083	-0.0624	-0.5966	0.1827	0.0239	-0.247	-0.0569	0.1424	-0.0748	-0.1345	-0.2181	-0.1433	-0.4287	-0.175	-0.2629	-0.2721	-0.2651	-0.2643	-0.2984	-0.2603	0.3265	-0.1069	-0.3141	-0.212	-0.0286	-0.11	0.0379	-0.2011	-0.3103	-0.139	-0.1129	-0.5961	-0.1323	-0.129	-0.3641	0.0408	-0.0085	0.7366	0.0594	-0.4769	0.5337	0.4192	0.5243	0.3281
Zea	2015	0.4033	0.0008	0.1315	-0.0238	nd	-0.4706	0.2591	0.0867	0.0559	0.1364	-0.0138	-0.0214	0.1047	-0.0718	0.113	0.0856	0.0472	0.034	0.1867	0.1294	0.0976	0.0346	0.0655	-0.0667	-0.0673	0.0362	0.2613	0.0789	0.0555	0.1452	-0.0205	0.1361	0.3348	-0.043	0.117	-0.0976	-0.0565	0.107	nd	nd	nd	nd	nd	nd	nd	nd	nd	nd
Z	2016	-0.4564	0.1577	-0.1501	0.2952	0.1263	0.3386	-0.3999	0.4135	0.2907	-0.4439	0.3102	-0.0276	0.2962	0.166	0.3555	0.215	0.3407	0.0397	-0.2357	-0.1121	0.0601	0.0163	-0.1468	0.0813	0.4139	0.1956	-0.3306	0.2208	0.3479	0.2485	0.3332	0.3428	-0.2962	0.1841	0.2566	0.2868	0.2969	0.4781	0.0955	0.0792	0.0047	-0.1139	-0.7231	0.5402	-0.0254	0.4883	0.0667	0.507
β-car	2015	-0.3289	0.3799	0.2603	0.3982	nd	-0.7035	-0.4878	-0.2304	-0.1538	-0.2572	0.1189	0.13	-0.2834	-0.1399	-0.2883	-0.2041	-0.0152	0.0614	0.2208	0.1543	0.1875	0.452	0.2176	0.3466	0.478	0.3557	0.3156	0.2464	-0.1616	0.2634	0.3726	0.0403	0.2796	-0.0653	0.0095	-0.0446	-0.0491	-0.2307	nd	nd	nd	nd	nd	nd	nd	nd	nd	nd
b-c	2016	-0.4933	-0.112	-0.381	0.0456	0.5364	-0.027	-0.6325	0.2387	0.0734	-0.3096	-0.0055	0.1378	-0.0208	-0.0959	-0.1631	-0.0975	-0.3767	-0.1555	-0.2846	-0.2774	-0.2463	-0.2502	-0.3276	-0.2408	0.3757	-0.0695	-0.3644	-0.1754	0.0246	-0.0683	0.0909	-0.1473	-0.3604	-0.1068	-0.0743	-0.5586	-0.085	-0.086	-0.3702	0.068	0.0225	0.7248	0.002	-0.4123	0.5372	0.4845	0.5424	0.3978
TPC	2015	0.0065	-0.0596	-0.0828	-0.0545	nd	-0.7012	-0.0652	0.1511	0.2833	0.2301	0.2655	0.2718	0.1979	-0.1092	0.1995	0.2	0.0882	0.0939	0.0218	0.0013	0.0147	-0.1168	0.0016	-0.1352	-0.0835	-0.1271	-0.1659	-0.0991	0.1177	-0.1141	-0.018	0.2057	-0.1341	0.1851	-0.0213	-0.1339	0.0111	0.1274	nd	nd	nd	nd	nd	nd	nd	nd	nd	nd
TPC	2016	-0.3639	-0.5218	-0.5942	-0.4058	0.2241	0.3994	-0.4387	-0.1378	-0.2936	-0.3096	-0.3772	-0.3592	-0.3935	-0.5045	-0.5025	-0.5177	-0.6412	-0.5898	-0.496	-0.5652	-0.6108	-0.6053	-0.4446	-0.6148	-0.071	-0.4931	-0.3228	-0.5705	-0.3728	-0.491	-0.3098	-0.5121	-0.3021	-0.5461	-0.5012	-0.352	-0.4184	-0.101	0.0904	-0.131	-0.2437	0.5017	-0.1807	-0.1205	0.3314	0.2233	0.2433	0.1161
SSC	2015	-0.4294	0.1271	-0.062	0.1613	nd	-0.7986	-0.5723	-0.2113	0.0272	-0.149	0.2843	0.3662	-0.1873	-0.2739	-0.2142	-0.1344	-0.105	-0.0146	-0.0317	-0.0789	-0.0182	0.1454	-0.0018	0.0683	0.2333	0.0084	-0.1174	-0.0668	-0.1343	-0.1164	0.1788	0.0232	-0.1628	0.113	-0.1928	-0.1532	-0.1068	-0.2388	nd	nd	nd	nd	nd	nd	nd	nd	nd	nd
SSC	2016	-0.4907	-0.1254	-0.5408	0.1108	0.4807	0.2569	-0.858	0.4587	0.3011	-0.6596	0.2104	0.0799	0.2093	0.0606	0.0691	0.0816	-0.1213	-0.1005	-0.4237	-0.3448	-0.1942	-0.2317	-0.5812	-0.1992	0.516	0.0912	-0.671	-0.0429	0.2291	0.0865	0.3065	0.0717	-0.6745	0.0025	0.0651	-0.4554	0.0886	0.0921	-0.3672	0.0153	-0.0073	0.5157	-0.3155	-0.0488	0.3407	0.6102	0.4179	0.6644
ChlA	2015	-0.3442	0.3109	0.1683	0.3343	nd	-0.7314	-0.5222	-0.2469	-0.1518	-0.2711	0.1124	0.1424	-0.3002	-0.1733	-0.3026	-0.2264	-0.0581	0.0202	0.1527	0.0832	0.1176	0.3762	0.1492	0.2764	0.422	0.2797	0.1987	0.1651	-0.2228	0.1786	0.3101	0.0015	0.1598	-0.0912	-0.0634	-0.1212	-0.0748	-0.2552	nd	nd	nd	nd	nd	nd	nd	nd	nd	nd
ChlA	2016	-0.5549	-0.0186	-0.3741	0.1703	0.5774	0.0447	-0.7426	0.4123	0.2522	-0.425	0.1678	0.2151	0.1399	0.0624	0.0078	0.06	-0.2455	-0.031	-0.2659	-0.2172	-0.1325	-0.1445	-0.3813	-0.1303	0.5172	0.0845	-0.4693	-0.0298	0.1921	0.0887	0.2629	0.0235	-0.4804	0.0287	0.0724	-0.5262	0.0749	-0.0931	-0.4049	0.1286	0.0905	0.6778	-0.082	-0.2848	0.4705	0.5744	0.5265	0.5641
ChlB	2015	-0.3707	0.342	0.1921	0.3664	nd	-0.6739	-0.5379	-0.2615	-0.1848	-0.3042	0.088	0.1112	-0.3297	-0.1467	-0.3298	-0.2506	-0.0552	0.0244	0.1682	0.0982	0.1311	0.4121	0.1682	0.3176	0.4621	0.3215	0.2207	0.1958	-0.2505	0.2137	0.3346	-0.0138	0.1766	-0.1231	-0.0545	-0.1157	-0.0604	-0.2686	nd	nd	nd	nd	nd	nd	nd	nd	nd	nd
ChlB	2016	-0.8234	0.5264	0.5953	0.4114	0.3131	-0.2597	0.0332	0.1399	0.088	0.5031	0.0742	0.4484	-0.0842	0.167	0.066	0.145	0.1327	0.4684	0.756	0.7084	0.5598	0.5932	0.5365	0.5335	0.241	0.1576	0.4719	0.3528	0.1211	0.3253	0.1238	0.2022	0.3655	0.2798	0.2915	-0.4714	0.0363	-0.3504	0.0339	0.6036	0.2769	0.3014	0.458	-0.4579	0.1622	0.0569	0.1909	0.1035
Ratio ChlA/B	2015	0.0149	0.1112	0.1629	0.1003	nd	-0.4497	0.0169	0.1636	0.2369	0.234	0.2482	0.2107	0.2305	-0.0563	0.2091	0.2372	0.1794	0.1668	0.1399	0.1599	0.1778	0.0743	0.159	0.0512	0.0426	0.0664	0.1798	0.1098	0.3712	0.0808	0.1359	0.2545	0.2055	0.2987	0.1754	0.2141	0.0432	0.164	nd	nd	nd	nd	nd	nd	nd	nd	nd	nd
Ratio Chla/b	2016	-0.3007	-0.2358	-0.6417	0.0121	0.3258	0.2341	-0.8094	0.3585	0.1993	-0.694	0.1326	-0.0179	0.177	-0.0403	0.0174	-0.0118	-0.165	-0.2593	-0.6295	-0.5435	-0.369	-0.4157	-0.61	-0.3528	0.4249	0.0114	-0.6925	-0.1583	0.1524	-0.0402	0.2103	-0.0238	-0.6404	-0.0835	-0.0281	-0.2725	0.0462	0.2894	-0.342	-0.2254	-0.1695	0.3969	-0.5037	0.0412	0.2927	0.5414	0.3415	0.5332
TChl	2015	-0.3502	0.3178	0.1735	0.3415	nd	-0.7204	-0.5262	-0.2503	-0.1589	-0.2784	0.1075	0.1361	-0.3068	-0.168	-0.3087	-0.2318	-0.0576	0.0211	0.1561	0.0864	0.1206	0.3842	0.1533	0.2854	0.4309	0.2888	0.2036	0.1718	-0.2289	0.1862	0.3156	-0.0017	0.1635	-0.098	-0.0616	-0.1202	-0.0719	-0.2584	nd	nd	nd	nd	nd	nd	nd	nd	nd	nd
TCHL	2016	-0.6802	0.1034	-0.1965	0.2449	0.5839	-0.0195	-0.6516	0.3979	0.2439	-0.2627	0.1659	0.2931	0.105	0.0935	0.022	0.0863	-0.1876	0.0793	-0.0638	-0.0314	0.01	0.0068	-0.2162	0.0059	0.514	0.1109	-0.3091	0.0539	0.1982	0.1529	0.2616	0.0669	-0.3432	0.0892	0.1307	-0.5744	0.0748	-0.1624	-0.3517	0.2516	0.1434	0.6703	0.0315	-0.3571	0.4546	0.5228	0.5109	0.5243
Car	2015	-0.2854	0.3056	0.1876	0.3244	nd	-0.731	-0.4728	-0.2164	-0.1527	-0.2506	0.0831	0.0988	-0.2773	-0.1541	-0.2695	-0.2055	-0.0378	0.027	0.1682	0.102	0.1289	0.3682	0.16	0.273	0.4027	0.2891	0.231	0.181	-0.2033	0.2059	0.2981	0.0112	0.1983	-0.1096	-0.0373	-0.1103	-0.071	-0.2227	nd	nd	nd	nd	nd	nd	nd	nd	nd	nd
CAR	2016	-0.4137	-0.1769	-0.53	0.0344	0.5456	0.0899	-0.7556	0.3314	0.1663	-0.5157	0.0788	0.0856	0.086	-0.0468	-0.0888	-0.0401	-0.3363	-0.1866	-0.4367	-0.3963	-0.3017	-0.319	-0.5047	-0.2964	0.4356	-0.0209	-0.5583	-0.172	0.0992	-0.0436	0.1751	-0.0933	-0.547	-0.0964	-0.0543	-0.5018	-0.015	-0.0186	-0.4168	0.0088	0.0175	0.6888	-0.1354	-0.2672	0.5066	0.5734	0.5375	0.5214
GN	2015	-0.5688	0.5249	0.3817	0.5461	nd	-0.3363	-0.46	-0.1301	0.032	-0.1203	0.3383	0.3346	-0.1103	-0.0609	-0.2151	-0.0481	0.1423	0.2317	0.3048	0.2823	0.3405	0.5552	0.3589	0.4838	0.5995	0.4836	0.3526	0.3811	0.1558	0.3146	0.5341	0.1778	0.3232	0.2374	0.1818	0.2673	0.1281	-0.1298	nd	nd	nd	nd	nd	nd	nd	nd	nd	nd
GN	2016	-0.142	-0.2914	-0.3525	-0.2157	0.5054	-0.2699	-0.2924	-0.1274	-0.2542	-0.0424	-0.3209	0.0003	-0.2899	-0.3407	-0.4848	-0.3418	-0.6327	-0.333	-0.2561	-0.3385	-0.4215	-0.3995	-0.2216	-0.4165	0.0505	-0.3298	-0.1381	-0.4375	-0.2935	-0.3512	-0.2312	-0.4676	-0.1208	-0.3411	-0.352	-0.6229	-0.3747	-0.1894	-0.3974	0.0226	0.0337	0.8489	0.3919	-0.7459	0.7194	0.2816	0.6259	0.034
GW	2015	-0.7036	0.591	0.4125	0.6181	nd	-0.2729	-0.5258	-0.1407	0.072	-0.1149	0.4297	0.4293	-0.1023	-0.0441	-0.2315	-0.032	0.1675	0.2776	0.3249	0.3092	0.3833	0.6158	0.4028	0.5503	0.6779	0.5222	0.3498	0.4154	0.2072	0.3196	0.6123	0.2126	0.309	0.3327	0.2043	0.3357	0.1737	-0.1413	nd	nd	nd	nd	nd	nd	nd	nd	nd	nd
GW	2016	-0.3615	-0.1413	-0.4292	0.0306	0.5565	-0.0664	-0.5654	0.2095	0.0298	-0.3652	-0.0226	0.0446	0.0048	-0.1294	-0.1546	-0.1025	-0.3322	-0.2255	-0.3965	-0.3761	-0.3171	-0.3279	-0.3353	-0.2986	0.3628	-0.1005	-0.3918	-0.2102	0.02	-0.1055	0.0716	-0.1545	-0.3556	-0.1327	-0.1012	-0.3992	-0.0861	0.1108	-0.3859	0.0509	0.0565	0.7047	-0.0869	-0.3454	0.6287	0.5804	0.6212	0.3946
TGW	2015	-0.4799	0.4669	0.3811	0.478	nd	-0.428	-0.3221	0.0922	0.2583	0.1397	0.473	0.4115	0.1464	0.0299	0.0754	0.2108	0.2931	0.345	0.3101	0.3317	0.3924	0.4298	0.4012	0.4188	0.4699	0.38	0.3016	0.3534	0.4207	0.2702	0.5034	0.3559	0.2819	0.452	0.2808	0.3864	0.2074	0.0875	nd	nd	nd	nd	nd	nd	nd	nd	nd	nd
TGW	2016	-0.3839	0.1122	-0.3282	0.326	0.2912	0.2224	-0.6364	0.5454	0.4048	-0.6181	0.3979	0.0931	0.4162	0.2344	0.3742	0.2792	0.2336	0.0325	-0.4083	-0.2572	-0.0303	-0.0807	-0.3391	-0.0018	0.5759	0.2745	-0.5477	0.1971	0.4313	0.2723	0.442	0.3398	-0.4997	0.2205	0.286	0.1182	0.3575	0.4446	-0.1997	-0.0051	0.0266	0.113	-0.681	0.3711	0.1404	0.6315	0.2536	0.6424
B	2015	-0.5752	0.7716	0.7006	0.7766	nd	0.0416	-0.1768	0.205	0.2679	0.1712	0.474	0.323	0.2084	0.33	0.0991	0.2857	0.5173	0.571	0.6123	0.6322	0.6732	0.7313	0.6944	0.7567	0.768	0.7709	0.5683	0.7128	0.5003	0.6445	0.7623	0.4815	0.5694	0.4344	0.5712	0.5622	0.4822	0.2176	nd	nd	nd	nd	nd	nd	nd	nd	nd	nd
B	2016	-0.2837	-0.3694	-0.4869	-0.2525	0.4867	0.0218	-0.418	-0.0613	-0.2191	-0.2176	-0.2969	-0.136	-0.2869	-0.3759	-0.4589	-0.3786	-0.6408	-0.4274	-0.3853	-0.4495	-0.4985	-0.4834	-0.352	-0.4956	0.0772	-0.369	-0.2749	-0.4731	-0.2759	-0.3757	-0.208	-0.452	-0.258	-0.4044	-0.3859	-0.5159	-0.3505	-0.1565	-0.2344	0.0215	-0.0154	0.7824	0.1376	-0.4783	0.6336	0.3686	0.5544	0.1635
PH	2015	-0.353	0.4438	0.3379	0.4589	nd	-0.2838	-0.4481	-0.2668	-0.3056	-0.3754	-0.0529	-0.0706	-0.369	-0.0377	-0.3741	-0.2917	-0.0105	0.0445	0.2375	0.191	0.209	0.5315	0.2546	0.4591	0.552	0.4921	0.4154	0.3496	-0.2085	0.3819	0.4008	-0.0636	0.3665	-0.2015	0.0614	0.0529	-0.0102	-0.2588	nd	nd	nd	nd	nd	nd	nd	nd	nd	nd
PH	2016	-0.066	-0.0912	0.0966	-0.1759	0.2176	-0.5076	0.0965	-0.3245	-0.3444	0.4574	-0.3876	0.1865	-0.4045	-0.2829	-0.4954	-0.3207	-0.5272	-0.0974	0.2084	0.0703	-0.132	-0.0871	0.1868	-0.1402	-0.1681	-0.277	0.3216	-0.2929	-0.3727	-0.2815	-0.3391	-0.4452	0.3005	-0.2248	-0.2752	-0.6592	-0.4091	-0.4164	-0.2687	0.0337	-0.0133	0.5934	0.7344	-0.923	0.4337	-0.1908	0.3209	-0.3419
PI	2015	-0.3598	0.3969	0.3251	0.406	nd	-0.5601	-0.278	0.1308	0.2414	0.1503	0.3962	0.3166	0.1422	0.0702	0.124	0.2136	0.2855	0.3212	0.2994	0.3049	0.3472	0.3532	0.3634	0.3557	0.3994	0.326	0.2348	0.3045	0.299	0.2632	0.4249	0.3449	0.2216	0.326	0.2396	0.2275	0.1966	0.1216	nd	nd	nd	nd	nd	nd	nd	nd	nd	nd
PI	2016	-0.6218	0.0704	-0.2885	0.2477	0.5993	0.0201	-0.7036	0.4395	0.2708	-0.398	0.201	0.2305	0.1706	0.1002	0.0689	0.1167	-0.1153	0.0382	-0.1825	-0.1253	-0.0367	-0.0538	-0.3042	-0.0357	0.5546	0.124	-0.4211	0.0512	0.2401	0.1595	0.3013	0.1024	-0.4366	0.0911	0.1407	-0.4958	0.1022	0.0061	-0.3856	0.216	0.1416	0.6397	-0.1002	-0.2588	0.4838	0.6257	0.549	0.6003
ABS/CSm	2015	-0.1931	0.4266	0.4515	0.4173	nd	-0.3462	-0.0371	0.2995	0.2901	0.2781	0.3255	0.1748	0.2956	0.2113	0.2871	0.3514	0.4312	0.4122	0.3984	0.434	0.4494	0.3564	0.4616	0.3996	0.3636	0.4221	0.3783	0.4283	0.4736	0.4097	0.4273	0.4231	0.3939	0.3303	0.4171	0.379	0.2934	0.3001	nd	nd	nd	nd	nd	nd	nd	nd	nd	nd
ABS/CSm	2016	-0.6296	0.1039	-0.2949	0.297	0.3768	0.2154	-0.7196	0.5081	0.3467	-0.5145	0.3028	0.1599	0.2745	0.1595	0.2365	0.187	0.1037	0.0433	-0.2666	-0.1606	-0.0038	-0.0433	-0.3171	0.0061	0.5698	0.1998	-0.481	0.147	0.3402	0.2327	0.3762	0.2439	-0.4721	0.1605	0.23	-0.2081	0.2249	0.2448	-0.2102	0.083	0.0052	0.2996	-0.4832	0.1279	0.2081	0.5884	0.3052	0.6369
TRo/CSm	2015	-0.1843	0.4111	0.435	0.4021	nd	-0.3662	-0.0382	0.2914	0.2902	0.2764	0.3266	0.183	0.2913	0.1951	0.2818	0.3451	0.4173	0.4005	0.3872	0.4197	0.4356	0.3429	0.446	0.3808	0.3492	0.403	0.3646	0.4105	0.4632	0.3916	0.4136	0.417	0.3812	0.3286	0.4021	0.362	0.2806	0.2916	nd	nd	nd	nd	nd	nd	nd	nd	nd	nd
TRo/CSm	2016	-0.612	0.0872	-0.3224	0.2885	0.3998	0.1914	-0.7467	0.5112	0.348	-0.5321	0.2992	0.1705	0.2776	0.156	0.2225	0.1845	0.0824	0.0347	-0.2875	-0.1821	-0.0226	-0.063	-0.3457	-0.013	0.5798	0.1981	-0.5067	0.1317	0.3367	0.2241	0.3774	0.2291	-0.4967	0.1541	0.2215	-0.2505	0.2145	0.241	-0.2567	0.0689	0.0041	0.3392	-0.459	0.0836	0.2397	0.6009	0.3358	0.6447
ETo/CSm	2015	-0.221	0.4356	0.4442	0.4292	nd	-0.3993	-0.0817	0.2636	0.2762	0.2502	0.3397	0.2017	0.2618	0.1844	0.2502	0.3219	0.4063	0.3997	0.3954	0.422	0.4421	0.3744	0.4547	0.4042	0.3852	0.4203	0.3742	0.4198	0.4396	0.3992	0.4398	0.4134	0.3858	0.3266	0.3925	0.3519	0.2759	0.2639	nd	nd	nd	nd	nd	nd	nd	nd	nd	nd
ETo/CSm	2016	-0.5977	0.0809	-0.3447	0.2916	0.4704	0.1695	-0.7736	0.5344	0.3709	-0.5528	0.3137	0.1895	0.2938	0.1738	0.217	0.2	0.0465	0.0461	-0.2899	-0.1855	-0.0253	-0.0624	-0.3794	-0.0181	0.6058	0.2093	-0.5385	0.1279	0.3484	0.2315	0.3978	0.226	-0.5358	0.1572	0.222	-0.3034	0.2209	0.1821	-0.3155	0.1079	0.0577	0.4186	-0.3895	0.0275	0.3018	0.6421	0.4011	0.6803
DIo/CSm	2015	0.032	-0.1304	-0.1368	-0.1278	nd	0.6158	0.0491	-0.1351	-0.2552	-0.2161	-0.3014	-0.2821	-0.1928	0.0679	-0.1684	-0.2088	-0.1605	-0.1777	-0.1728	-0.157	-0.1771	-0.1004	-0.1606	-0.055	-0.0924	-0.0704	-0.1161	-0.0967	-0.2511	-0.0755	-0.1601	-0.2736	-0.147	-0.2634	-0.1313	-0.0664	-0.057	-0.1302	nd	nd	nd	nd	nd	nd	nd	nd	nd	nd
DIo/CSm	2016	-0.6788	0.1745	-0.156	0.3213	0.2546	0.3134	-0.5615	0.4693	0.3242	-0.4096	0.3041	0.1042	0.2471	0.1676	0.2883	0.1897	0.1955	0.0802	-0.1587	-0.0551	0.0818	0.0484	-0.172	0.0923	0.4969	0.1978	-0.341	0.2093	0.3394	0.2606	0.3521	0.2991	-0.3376	0.1818	0.2571	-0.0061	0.2612	0.2502	0.0112	0.1431	0.0101	0.1058	-0.5694	0.3224	0.0543	0.5034	0.1514	0.5709
RC/CSm	2015	-0.2735	0.373	0.3472	0.3738	nd	-0.4767	-0.1741	0.1946	0.2618	0.2054	0.3599	0.2604	0.2099	0.0947	0.1925	0.2678	0.326	0.3343	0.3052	0.3283	0.3605	0.3174	0.3718	0.3343	0.3436	0.3273	0.2741	0.3216	0.3868	0.2848	0.3926	0.3601	0.2733	0.3372	0.2926	0.2979	0.2089	0.1885	nd	nd	nd	nd	nd	nd	nd	nd	nd	nd
RC/CSm	2016	-0.6285	0.0738	-0.3285	0.2734	0.4461	0.1427	-0.7702	0.4986	0.3337	-0.501	0.2731	0.2088	0.2461	0.1402	0.1725	0.1596	0.0049	0.0325	-0.2696	-0.1776	-0.0371	-0.0716	-0.3514	-0.03	0.5814	0.181	-0.4974	0.1024	0.3087	0.2024	0.3586	0.1843	-0.4944	0.1354	0.1975	-0.3544	0.1813	0.1545	-0.3093	0.078	0.0125	0.4332	-0.3617	-0.0321	0.294	0.5907	0.383	0.6315
[truncated: 46 more columns]
